# Supplementary material for: Visual evoked potentials to a diamond pattern can predict accommodation power more accurately than those to a checkerboard pattern
Source: PLoS One. 2026 May 14;21(5):e0349254. doi: 10.1371/journal.pone.0349254 (PMC13175356; doi:10.1371/journal.pone.0349254)
Supplement: S1 Table — (XLSX) [file pone.0349254.s001.xlsx]

## Sheet: Checks latency
	0D	-1D	-2D	-3D	-4D	-5D	-6D	-7D	-8D	-9D
S001	94.5	NA	NA	NA	NA	96.6	92.4	101.1	NA	NA
S002	96	NA	95.1	95.7	93	91.5	NA	NA	NA	NA
S003	108.3	NA	NA	NA	NA	104.7	103.5	108.3	NA	NA
S004	98.1	NA	NA	NA	96	114.3	NA	NA	NA	NA
S005	98.7	NA	NA	NA	NA	99.5	100.2	NA	NA	NA
S006	95.7	NA	NA	NA	NA	92.4	90	91.5	92.1	93.9
S007	92.4	NA	NA	NA	NA	93.9	95.1	94.5	95.1	101.1
S008	97.5	NA	NA	NA	NA	92.4	92.4	93.9	NA	NA
S009	93.6	NA	NA	NA	95.1	94.5	NA	NA	NA	NA
S010	94.5	NA	NA	NA	NA	97.5	99	106.8	NA	NA
S011	93.6	NA	NA	NA	NA	100.5	97.5	NA	NA	NA
S012	96.6	NA	NA	NA	NA	101.7	99	NA	NA	NA
S013	96.6	NA	NA	NA	NA	95.7	93	NA	NA	NA
S014	95.1	NA	NA	NA	117.9	100.5	NA	NA	NA	NA
S015	102	NA	NA	NA	111.3	111.9	NA	NA	NA	NA
S016	102	NA	NA	NA	NA	108.6	NA	106.8	NA	NA
S017	100.2	NA	NA	NA	105.6	105.3	NA	NA	NA	NA
S018	98.7	96.6	NA	NA	NA	NA	NA	NA	NA	NA
S019	102.6	NA	NA	NA	NA	101.7	109.2	NA	NA	NA	(ms)

## Sheet: Checks amplitude
	0D	-1D	-2D	-3D	-4D	-5D	-6D	-7D	-8D	-9D
S001	6.76	NA	NA	NA	NA	6.83	4.13	3.12	NA	NA
S002	10.82	NA	6.26	8.02	6.63	5.13	NA	NA	NA	NA
S003	6.79	NA	NA	3.05	2.16	4.74	NA	NA	NA	NA
S004	15.66	NA	NA	NA	13.6	7.4	NA	NA	NA	NA
S005	5.69	NA	NA	NA	NA	5.01	3.72	NA	NA	NA
S006	3.99	NA	NA	NA	NA	2.03	3.24	4.33	3.45	3.59
S007	4.19	NA	NA	NA	NA	6.02	5	4.67	4.33	6.63
S008	11.91	NA	NA	NA	NA	8.93	7.04	5.55	NA	NA
S009	6.7	NA	NA	NA	NA	5.68	5.28	NA	NA	NA
S010	5.07	NA	NA	NA	NA	3.58	3.99	2.5	NA	NA
S011	6.23	NA	NA	NA	NA	3.99	3.76	NA	NA	NA
S012	19.9	NA	NA	NA	NA	13.06	12.85	NA	NA	NA
S013	8.99	NA	NA	NA	NA	5.48	5.75	NA	NA	NA
S014	14.34	NA	NA	NA	6.63	10.55	NA	NA	NA	NA
S015	5.95	NA	NA	NA	3.45	5.21	NA	NA	NA	NA
S016	19.62	NA	NA	NA	NA	17.12	NA	11	NA	NA
S017	9.47	NA	NA	NA	4.33	5.28	NA	NA	NA	NA
S018	4.87	3.25	NA	NA	NA	NA	NA	NA	NA	NA
S019	5.89	NA	NA	NA	NA	3.86	1.97	NA	NA	NA	(µV)

## Sheet: Diamond latency
	0D	-1D	-2D	-3D	-4D	-5D	-6D	-7D	-8D	-9D
S001	85.2	NA	NA	NA	NA	NA	100.2	100.3	NA	NA
S002	93.6	NA	NA	NA	NA	101.7	102.6	103.2	NA	NA
S003	110.7	NA	NA	NA	NA	10.2	96.6	102.8	NA	NA
S004	98.7	NA	NA	NA	100.2	96	NA	NA	NA	NA
S005	100.5	NA	NA	NA	NA	104.1	103.2	103.2	NA	NA
S006	90	NA	NA	NA	NA	90.6	92.1	91.5	NA	93.6
S007	97.2	NA	NA	NA	NA	93.6	97.2	NA	92.1	95.7
S008	93	NA	NA	NA	NA	89.1	94.2	88.5	NA	NA
S009	132.9	NA	NA	NA	137.4	132	NA	NA	NA	NA
S010	93.9	NA	NA	NA	NA	98.7	95.7	NA	NA	NA
S011	93	NA	NA	NA	NA	96.6	96.6	102.6	NA	NA
S012	96.6	NA	NA	NA	NA	101.7	97.5	NA	NA	NA
S013	96	NA	NA	NA	NA	98.1	94.5	98.7	NA	NA
S014	97.5	NA	NA	NA	NA	103.2	100.5	NA	NA	NA
S015	110.7	NA	NA	NA	NA	108.3	109.2	NA	NA	NA
S016	102	NA	NA	NA	NA	110.3	NA	NA	NA	NA
S017	102.6	NA	NA	NA	102.6	98.7	NA	NA	NA	NA
S018	96.6	102	104	NA	NA	NA	NA	NA	NA	NA
S019	107.7	NA	NA	NA	NA	105.3	102	123	NA	NA	(ms)

## Sheet: Diamond amplitude
	0D	-1D	-2D	-3D	-4D	-5D	-6D	-7D	-8D	-9D
S001	6.32	NA	NA	NA	NA	NA	7.51	6.03	NA	NA
S002	8.43	NA	NA	NA	NA	8.59	5.35	6.56	NA	NA
S003	6.36	NA	NA	5.28	5.21	3.86	NA	NA	NA	NA
S004	19.77	NA	NA	NA	11.64	9.64	NA	NA	NA	NA
S005	8.26	NA	NA	NA	NA	6.77	4.12	5.89	NA	NA
S006	3.86	NA	NA	NA	NA	4.07	4.06	4.56	NA	4.13
S007	6.23	NA	NA	NA	NA	6.02	4.77	NA	4.81	4.19
S008	13.53	NA	NA	NA	NA	9.27	7.85	5.88	NA	NA
S009	14.88	NA	NA	NA	NA	8.93	6.97	NA	NA	NA
S010	5.62	NA	NA	NA	NA	4.87	3.11	NA	NA	NA
S011	6.7	NA	NA	NA	NA	4.53	4.2	2.98	NA	NA
S012	16.31	NA	NA	NA	NA	12.65	10.49	NA	NA	NA
S013	9.95	NA	NA	NA	NA	9.2	9.67	7.18	NA	NA
S014	11.43	NA	NA	NA	NA	10.42	8.8	NA	NA	NA
S015	7.51	NA	NA	NA	NA	5.35	4.13	NA	NA	NA
S016	16.51	NA	NA	NA	NA	10.08	NA	NA	NA	NA
S017	9.95	NA	NA	NA	9.4	6.16	NA	NA	NA	NA
S018	5.07	3.86	1.89	NA	NA	NA	NA	NA	NA	NA
S019	7.1	NA	NA	NA	NA	5.62	3.92	NA	NA	NA	(µV)

## Sheet: SA
	NP (cm)						FP (cm)
	Traial 1	Traial 2	Traial 3	Traial 4	Traial 5		Traial 1	Traial 2	Traial 3	Traial 4	Traial 5
S001	7.7	7.7	7	6.7	6.7		27.4	28.4	28.6	28.6	28.9
S002	16	19.3	16.3	15.7	15.8		26.4	24.5	25.5	25.3	25.3
S003	9.5	10.3	9.8	9.5	10.3		29.2	28.7	35	31.5	33
S004	11.5	11.7	11.5	10.7	11.6		28.7	26.7	27.5	27.5	28.2
S005	8.7	8.7	7.8	7.7	8.6		25.5	25.5	25.4	25.1	25.3
S006	15.4	12.4	12.7	13.1	12.2		24	24.1	23.7	24.1	24.2
S007	7.3	7.9	8.5	8.2	7		28.4	27.7	27.6	27.7	25.6
S008	8.5	8.2	8	8.5	9		20.4	22.4	23.1	22.2	22.7
S009	8.3	7.9	8.7	7.8	7.8		27.6	29	30	29.8	28.7
S010	9.6	11.5	10.5	9.4	8.5		26	27.5	26.9	27.6	28
S011	8.4	8.2	8.4	7.3	8.2		25	21	23.3	22.7	22.7
S012	7.7	7	6.5	6.7	6.5		23.2	24.7	25.7	27.2	27
S013	6.3	6.6	6.3	6.4	6.5		25.4	25.9	26.2	25.5	25.6
S014	8.7	8.7	8.6	8.7	9		29	28.9	30	29	28
S015	7.7	7.5	7.5	7.7	7		30	31	33	32.3	33.4
S016	6.1	6	6.2	5.4	6.5		24.5	24.5	23.7	24.3	24
S017	7.6	6.5	6.7	6.4	6.6		25	22.9	24.2	24.4	23.8
S018	20.7	20.2	20.4	19.7	20		20.7	21.5	21.7	21.5	21.3
S019	9.3	9.6	8	9	9.5		21.2	21	23.4	22.7	21.9
